# Supplementary material for: Genomic and Phenotypic Analysis of an ESBL-Producing E. coli ST1159 Clonal Lineage From Wild Birds in Mongolia
Source: Front Microbiol. 2020 Jul 21;11:1699. doi: 10.3389/fmicb.2020.01699 (PMC7385280; doi:10.3389/fmicb.2020.01699)
Supplement: TABLE S1 — Overview for ESBL-producing E. coli: sampled avian host species, sample types, sampling location coordinates, sampling dates, identified E. coli multi-locus sequence types (STs), resistance genes and plasmid incompatibility groups based on the whole-genome sequences using mlst, abricate, and snippy. [file Table_1.xlsx]

## Sheet: Schierack et al.
ID	ST	Phylogroup	Host species	Sample type	Location name /Coordinates		Sampling date	Resistance genes	Plasmid Inc groups
PBIO 840	1159	B2	Phalacrocorax carbo	cloacal swab	Colony 2 Airag Nur	48°54'04,7''N/93°19'49,7''E	2017-07-10	blaCTX-M-14	IncFIC(FII), IncI1
PBIO 841	1159	B2	Phalacrocorax carbo	cloacal swab	Colony 2 Airag Nur	48°54'04,7''N/93°19'49,7''E	2017-07-10	blaCTX-M-14	IncFIC(FII), IncI1
PBIO 842	1159	B2	Phalacrocorax carbo	cloacal swab	Colony 2 Airag Nur	48°54'04,7''N/93°19'49,7''E	2017-07-10	blaCTX-M-14	IncFIC(FII), IncI1
PBIO 843	1159	B2	Phalacrocorax carbo	cloacal swab	Colony 2 Airag Nur	48°54'04,7''N/93°19'49,7''E	2017-07-10	blaCTX-M-14	IncFIC(FII), IncI1
PBIO 844	1159	B2	Phalacrocorax carbo	cloacal swab	Colony 2 Airag Nur	48°54'04,7''N/93°19'49,7''E	2017-07-10	blaCTX-M-14	IncFIC(FII), IncI1
PBIO 845	1159	B2	Phalacrocorax carbo	cloacal swab	Colony 2 Airag Nur	48°54'04,7''N/93°19'49,7''E	2017-07-10	blaCTX-M-14	IncFIC(FII), IncI1
PBIO 846	1159	B2	Phalacrocorax carbo	cloacal swab	Colony 2 Airag Nur	48°54'04,7''N/93°19'49,7''E	2017-07-10	blaCTX-M-14	IncFIC(FII), IncI1
PBIO 847	1159	B2	Phalacrocorax carbo	cloacal swab	Colony 2 Airag Nur	48°54'04,7''N/93°19'49,7''E	2017-07-10	blaCTX-M-14	IncFIC(FII), IncI1
PBIO 848	1159	B2	Phalacrocorax carbo	cloacal swab	Colony 2 Airag Nur	48°54'04,7''N/93°19'49,7''E	2017-07-10	blaCTX-M-14	IncFIC(FII), IncI1
PBIO 849	1159	B2	Phalacrocorax carbo	cloacal swab	Colony 2 Airag Nur	48°54'04,7''N/93°19'49,7''E	2017-07-10	blaCTX-M-14	IncFIC(FII), IncI1
PBIO 850	1159	B2	Phalacrocorax carbo	cloacal swab	Colony 2 Airag Nur	48°54'04,7''N/93°19'49,7''E	2017-07-10	blaCTX-M-14	IncFIC(FII), IncI1
PBIO 851	1159	B2	Phalacrocorax carbo	cloacal swab	Colony 2 Airag Nur	48°54'04,7''N/93°19'49,7''E	2017-07-10	blaCTX-M-14	IncFIC(FII), IncI1
PBIO 852	1159	B2	Phalacrocorax carbo	cloacal swab	Colony 2 Airag Nur	48°54'04,7''N/93°19'49,7''E	2017-07-10	blaCTX-M-14	IncFIC(FII), IncI1
PBIO 853	1159	B2	Phalacrocorax carbo	cloacal swab	Colony 2 Airag Nur	48°54'04,7''N/93°19'49,7''E	2017-07-10	blaCTX-M-14	IncFIC(FII), IncI1
PBIO 854	1159	B2	Phalacrocorax carbo	cloacal swab	Colony 2 Airag Nur	48°54'04,7''N/93°19'49,7''E	2017-07-10	blaCTX-M-14	IncFIC(FII), IncI1
PBIO 855	1159	B2	Phalacrocorax carbo	cloacal swab	Colony 2 Airag Nur	48°54'04,7''N/93°19'49,7''E	2017-07-10	blaCTX-M-14	IncFIC(FII), IncI1
PBIO 856	1159	B2	Phalacrocorax carbo	cloacal swab	Colony 2 Airag Nur	48°54'04,7''N/93°19'49,7''E	2017-07-10	blaCTX-M-14	IncFIC(FII), IncI1
PBIO 857	1159	B2	Phalacrocorax carbo	cloacal swab	Colony 2 Airag Nur	48°54'04,7''N/93°19'49,7''E	2017-07-10	blaCTX-M-14	IncFIC(FII), IncI1
PBIO 858	1159	B2	Phalacrocorax carbo	cloacal swab	Colony 2 Airag Nur	48°54'04,7''N/93°19'49,7''E	2017-07-10	blaCTX-M-14	IncFIC(FII), IncI1
PBIO 859	1159	B2	Phalacrocorax carbo	cloacal swab	Colony 2 Airag Nur	48°54'04,7''N/93°19'49,7''E	2017-07-10	blaCTX-M-14	IncFIC(FII), IncI1
PBIO 860	1159	B2	Phalacrocorax carbo	cloacal swab	Colony 2 Airag Nur	48°54'04,7''N/93°19'49,7''E	2017-07-10	blaCTX-M-14	IncFIC(FII), IncI1
PBIO 861	1159	B2	Phalacrocorax carbo	cloacal swab	Colony 2 Airag Nur	48°54'04,7''N/93°19'49,7''E	2017-07-10	blaCTX-M-14	IncFIC(FII), IncI1
PBIO 862	1159	B2	Phalacrocorax carbo	cloacal swab	Colony 2 Airag Nur	48°54'04,7''N/93°19'49,7''E	2017-07-10	blaCTX-M-14	IncFIC(FII), IncI1
PBIO 863	1159	B2	Phalacrocorax carbo	cloacal swab	Colony 2 Airag Nur	48°54'04,7''N/93°19'49,7''E	2017-07-10	blaCTX-M-14	IncFIC(FII), IncI1
PBIO 864	1159	B2	Phalacrocorax carbo	cloacal swab	Colony 2 Airag Nur	48°54'04,7''N/93°19'49,7''E	2017-07-10	blaCTX-M-14	IncFIC(FII), IncI1
PBIO 865	1159	B2	Phalacrocorax carbo	cloacal swab	Colony 2 Airag Nur	48°54'04,7''N/93°19'49,7''E	2017-07-10	blaCTX-M-14	IncFIC(FII), IncI1
PBIO 866	1159	B2	Phalacrocorax carbo	cloacal swab	Colony 2 Airag Nur	48°54'04,7''N/93°19'49,7''E	2017-07-10	blaCTX-M-14	IncFIC(FII), IncI1
PBIO 867	1159	B2	Phalacrocorax carbo	cloacal swab	Colony 2 Airag Nur	48°54'04,7''N/93°19'49,7''E	2017-07-10	blaCTX-M-14	IncFIC(FII), IncI1
PBIO 868	1159	B2	Phalacrocorax carbo	cloacal swab	Colony 2 Airag Nur	48°54'04,7''N/93°19'49,7''E	2017-07-10	blaCTX-M-14	IncFIC(FII), IncI1
PBIO 869	1159	B2	Phalacrocorax carbo	cloacal swab	Colony 2 Airag Nur	48°54'04,7''N/93°19'49,7''E	2017-07-10	blaCTX-M-14	IncFIC(FII), IncI1
PBIO 870	1159	B2	Phalacrocorax carbo	cloacal swab	Colony 2 Airag Nur	48°54'04,7''N/93°19'49,7''E	2017-07-10	blaCTX-M-14	IncFIC(FII), IncI1
PBIO 871	1159	B2	Phalacrocorax carbo	cloacal swab	Colony 2 Airag Nur	48°54'04,7''N/93°19'49,7''E	2017-07-10	blaCTX-M-14	IncFIC(FII), IncI1
PBIO 872	1159	B2	Phalacrocorax carbo	cloacal swab	Colony 2 Airag Nur	48°54'04,7''N/93°19'49,7''E	2017-07-10	blaCTX-M-14	IncFIC(FII), IncI1
PBIO 873	1159	B2	Phalacrocorax carbo	cloacal swab	Colony 2 Airag Nur	48°54'04,7''N/93°19'49,7''E	2017-07-10	blaCTX-M-14	IncFIC(FII), IncI1
PBIO 874	1159	B2	Phalacrocorax carbo	cloacal swab	Colony 2 Airag Nur	48°54'04,7''N/93°19'49,7''E	2017-07-10	blaCTX-M-14	IncB/O/K/Z, IncFIC(FII), IncI1
PBIO 875	2179	B1	Phalacrocorax carbo	cloacal swab	Colony 3 Telmen-nur	48°46'38,3''N/97°14'29,0''E	2017-07-16	blaCTX-M-65, blaOXA-1, blaTEM-1, AAC(3)-Iid, APH(3'')-Ib, APH(6)-Id, aadA5, QnrS2, dfrA17, floR, sul1, sul2, tet(A)	IncFIB(AP001918), IncFIC(FII)
PBIO 876	38	D	Anthropoides virgo	cloacal swab	Bööncaagan-nur	45°39'58,6''N/99°10'44,3''E	2017-07-06	blaCTX-M-15, blaTEM-1, APH(3'')-Ib, APH(6)-Id, QnrS1, dfrA14, sul2, tet(A)	IncY
PBIO 877	4684	B1	Anthropoides virgo	cloacal swab	Bööncaagan-nur	45°39'58,6''N/99°10'44,3''E	2017-07-06	blaCTX-M-15, QnrS1	IncB/O/K/Z
PBIO 878	101	B1	Anthropoides virgo	cloacal swab	Uliastay	47°41'45,8''N/96°30'57,6''E	2017-07-14	blaCTX-M-14, blaTEM-1, AAC(3)-IId, aadA16, QnrB17, dfrA27, sul1	IncFIC(FII), IncI1
PBIO 879	38	D	Anthropoides virgo	cloacal swab	Somon Tariat	48°09'10,1''N/100°14'18,8''E	2017-07-22	blaCTX-M-15, blaTEM-1, APH(3'')-Ib, APH(6)-Id, QnrS1, dfrA14, sul2, tet(A)	IncY
PBIO 880	1771	A	Anthropoides virgo	cloacal swab	Somon Tariat	48°09'10,1''N/100°14'18,8''E	2017-07-22	blaCTX-M-27, blaTEM-1, QnrS1, tet(B)	IncFIB(pHCM2), IncY
PBIO 881	38	D	Anthropoides virgo	cloacal swab	Somon Tariat	48°09'10,1''N/100°14'18,8''E	2017-07-22	blaCTX-M-14, blaTEM-1, AAC(3)-IId, aadA5, dfrA17, sul1	IncFIC(FII), IncFII(pHN7A8), IncI2_1_Delta, IncX4
PBIO 882	new	B1	Aegypius monachus	feces	Therkhiin Tsagan	48°14'8,26''N/99°43'23,94''E	2017-07-23	blaCTX-M-65, blaOXA-1, QnrS2, catB3, dfrA17, floR, oqxA, oqxB, tet(A)	IncFIB(AP001918), IncFIC(FII)
PBIO 883	43	A	Aegypius monachus	feces	Therkhiin Tsagan	48°14'8,26''N/99°43'23,94''E	2017-07-23	blaCTX-M-64, blaTEM-1, APH(3'')-Ib, APH(6)-Id, dfrA8, sul2, tet(B)	IncFIB(AP001918), IncFII
PBIO 884	1159	B2	Milvus migrans	cloacal swab	Somon Sharga	46°21'36,6''N/95°25'10,3''E	2017-07-08	blaCTX-M-14	IncFIC(FII), IncI1
PBIO 885	711	B1	Milvus migrans	cloacal swab	Somon Sharga	46°21'36,6''N/95°25'10,3''E	2017-07-08	blaEC-18, tet34	IncFIB(AP001918), IncFIC(FII), IncI1
PBIO 886	711	B1	Milvus migrans	cloacal swab	Somon Sharga	46°21'36,6''N/95°25'10,3''E	2017-07-08	blaEC-18, tet34	IncFIB(AP001918), IncFIC(FII), IncI1
PBIO 887	69	D	Milvus migrans	cloacal swab	Somon Sharga	46°21'36,6''N/95°25'10,3''E	2017-07-08	blaCTX-M-14, blaTEM-1, APH(6)-Id, dfrA14, sul2, tet(B)	IncFIA, IncFIB(AP001918), IncFII(pRSB107)
PBIO 888	1159	B2	Ardea cinerea	cloacal swab	Colony 2 Airag Nur	48°54'04,7''N/93°19'49,7''E	2017-07-10	blaCTX-M-14	IncB/O/K/Z, IncFIC(FII)
All non-ESBL-producing E. coli	n.a.	n.a.	Phalacrocorax carbo	cloacal swab	Colony 2 Airag Nur	48°54'04,7''N/93°19'49,7''E	2017-07-10	n.a.	n.a.
ERR135689	1159	B2	n.a.	n.a.	n.a.	n.a.	n.a.	APH(3'')-Ia	IncFIB(AP001918), IncFIB(pHCM2), IncFII, IncX1, IncX3
ERR3142584	1159	B2	n.a.	n.a.	n.a.	n.a.	n.a.		IncFIB(AP001918), IncFII(pCoo)
ERR3381565	1159	B2	n.a.	n.a.	n.a.	n.a.	n.a.		IncFIB(AP001918), IncFIC(FII)
ERR3381622	1159	B2	n.a.	n.a.	n.a.	n.a.	n.a.		IncFIB(AP001918), IncFIC(FII)
PBIO1289	1159	B2	n.a.	n.a.	n.a.	n.a.	n.a.	APH(3'')-Ia	IncFIB(AP001918), IncFIB(pHCM2), IncFII, IncX1, IncX3
SRR1314496	1159	B2	n.a.	n.a.	n.a.	n.a.	n.a.		IncFIB(AP001918)
SRR1314567	1159	B2	n.a.	n.a.	n.a.	n.a.	n.a.		IncFIB(AP001918)
SRR1314587	1159	B2	n.a.	n.a.	n.a.	n.a.	n.a.		IncFIB(AP001918), IncFIC(FII)
SRR2550383	1159	B2	n.a.	n.a.	n.a.	n.a.	n.a.		IncFIB(AP001918)
SRR3972140	1159	B2	n.a.	n.a.	n.a.	n.a.	n.a.		IncFIB(AP001918)
SRR6412472	1159	B2	n.a.	n.a.	n.a.	n.a.	n.a.		IncFIB(pB171), IncFII(pCoo), IncX1, IncX3
SRR7613587	1159	B2	n.a.	n.a.	n.a.	n.a.	n.a.		IncFIC(FII)
SRR8095895	1159	B2	n.a.	n.a.	n.a.	n.a.	n.a.		IncFIB(AP001918), IncFIB(pKPHS1), IncX1
